# Supplementary material for: Bystander hyperactivation of preimmune CD8+ T cells in chronic HCV patients
Source: eLife. 2015 Nov 14;4:e07916. doi: 10.7554/eLife.07916 (PMC4752008; doi:10.7554/eLife.07916)
Supplement: Supplementary file 1. — DOI: http://dx.doi.org/10.7554/eLife.07916.025 [file elife-07916-supp1.xlsx]

## Sheet: Supp File 1
			HLA A0201-positive donors	cHCV	SVR	HD
				n=11	n=21	n=13
			Male, n (%)	6 (55)	11 (53)	6 (46)
			Age, years, median (IQR1-3)	46 (43-54)	48 (42-53)	46 (38-51)
			IgG anti-CMV positive, n (%)	4 (36)	11 (52)	5 (38)
			Cirrhosis, n (%)	0 (0)	3 (14)	na
			Treatment experienced, n (%)	8 (73)	21 (100)	na
			Treatment (n per type: 0/1/2/3)	3/6/2/0	0/15/5/1	na
