# Supplementary material for: Bystander hyperactivation of preimmune CD8+ T cells in chronic HCV patients
Source: eLife. 2015 Nov 14;4:e07916. doi: 10.7554/eLife.07916 (PMC4752008; doi:10.7554/eLife.07916)
Supplement: Supplementary file 2. — DOI: http://dx.doi.org/10.7554/eLife.07916.026 [file elife-07916-supp2.xlsx]

## Sheet: Supp File 2
					Antigen	Clone	Fluorochrome	Company
					CD3	UCHT1	Pacific Blue	BD Biosciences
					CD3	UCHT1	APC	BD Biosciences
					CD3	UCHT1	PE-Cy5	BD Biosciences
					CD3	UCHT1	Biotin	eBiosciences
					CD4	RPA-T4	PE-Cy7	eBiosciences
					CD5	UCHT2	FITC	BD Biosciences
					CD5	UCHT2	APC	BD Biosciences
					CD5	UCHT2	Purified	BD Biosciences
					CD8	RPA-T8	Pacific Blue	BD Biosciences
					CD8	RPA-T8	PerCP-Cy5.5	BD Biosciences
					CD8	SK1	APC-Cy7	BD Biosciences
					CD14	M5E2	FITC	BD Biosciences
					CD14	M5E2	Pacific Blue	BD Biosciences
					CD16	3g8	FITC	BD Biosciences
					CD19	4G7	FITC	BD Biosciences
					CD25	M-A251	APC	BD Biosciences
					CD27	M-T271	PC7	BD Biosciences
					CD27	O323	AF700	Biolegend
					CD27	L128	APC	BD Biosciences
					CD28	CD28.2	AF700	Biolegend
					CD28	28.2	Biotin	eBiosciences
					CD45RA	2H4LDH11LDB9	ECD	Beckman Coulter
					CD45RA	HI100	PerCP-Cy5.5	eBiosciences
					CD45RA	HI100	APC-H7	BD Biosciences
					CD45RO	UCHL1	APC	BD Biosciences
					CD62L	DREG56	FITC	BD Biosciences
					CD69	L78	PerCP	BD Biosciences
					CD127	HIL-7R-M21	FITC	BD Biosciences
					CD197 (CCR7)	3D12	PE	BD Biosciences
					CD197 (CCR7)	G043H7	PE-Cy7	BD Biosciences
					ERK1/2 (pT202/Y204)	20A	AF488	BD Biosciences
					IFNγ	4S.B3	PE	BD Biosciences
					Granzyme	GB11	V450	BD Biosciences
					Live/Dead Fixable	/	Aqua	Invitrogen
