# Supplementary material for: Bystander hyperactivation of preimmune CD8+ T cells in chronic HCV patients
Source: eLife. 2015 Nov 14;4:e07916. doi: 10.7554/eLife.07916 (PMC4752008; doi:10.7554/eLife.07916)
Supplement: Supplementary file 3. — DOI: http://dx.doi.org/10.7554/eLife.07916.027 [file elife-07916-supp3.xlsx]

## Sheet: Supp File 3
		Primer	Sequence	Specificity
				(IMGT TRBV gene)
		HUTRBV2	GATCCGGTCCACAAAGCTGG	TRBV2
		HUTRBV3	TTCCCTGGAGCTTGGTGACTCTGC	TRBV3-1
		HUTRBV4	CAAGTCGCTTCTCACCTGAATGC	TRBV4-1,2,3
		HUTRBV5	GATCAAAACGAGAGGACAGC	TRBV5-1,3,4,5,
		HUTRBV6a1	CCCAAAATTCCRCRTCCTGAAG	TRBV6-6,7,8,9
		HUTRBV6a2	CCCAAAATTCCRGRTCCTGAAG	TRBV6-1,2,3,5
		HUTRBV6b	AGGCTCATCCATTATTCAAATAC	TRBV6-4
		HUTRBV7a	GATCCAATTTCAGGTCATACTG	TRBV7-1,2,3
		HUTRBV7b	CAGGGSCCAGAGTTTCTGAC	TRBV7-6,7,8,9
		HUTRBV9	CCGCACAACAGTTCCCTGACTTGC	TRBV9
		HUTRBV10	TCCYCCTCACTCTGGAGTC	TRBV10-1,2,3
		HUTRBV11	GGAGTAGACTCCACTCTCAAG	TRBV11-1,2,3
		HUTRBV12	GGTACAGACAGACCATGATGC	TRBV2-3,4,5
		HUTRBV13	ATTCTGAACTGAACATGAGCTCCT	TRBV13
		HUTRBV14	GCCTGCAGAACTGGAGGATTCTGG	TRBV14
		HUTRBV15	GACATCCGCTCACCAGGCCTG	TRBV15
		HUTRBV18	CAAAGAGGGCCCCAGCATC	TRBV18
		HUTRBV19	TGTGACATCGGCCCAAAAGAA	TRBV19
		HUTRBV20	ACATACGAGCAAGGCGTCGA	TRBV20-1
		HUTRBV24	CAGGCACAGGCTAAATTCTCCCTG	TRBV24-1
		HUTRBV25	GTCAACAGTCTCCAGAATAAGG	TRBV25-1
		HUTRBV27	GGGCTGGGCTTAAGGCAGATCTAC	TRBV27
		HUTRBV28	GTCTCTAGAGAGAAGAAGGAGCGCT	TRBV28
		HUTRBV29	CATCAGCCGCCCAAACCTAA	TRBV29-1
		HUTRBV30	TGCCCCAGAATCTCTCAGCCTCCA	TRBV30
		HUTCRBC5	GGCCAGGCATACCAGTGT	BC1,BC2
		Run-off primers
			Vic - ACACAGCGACCTCGGGT	BC1,BC2
			Pet - ACACAGCGACCTCGGGT	BC1,BC2
		MGB-TaqMan Probe
			Fam – CCTTTTGGGTGTGGGAGA - MGB	BC1,BC2
